# Supplementary material for: The impact of drought stress under different soil matrices on physiological characteristics of soybean seedlings
Source: AoB Plants. 2025 Jul 16;17(4):plaf026. doi: 10.1093/aobpla/plaf026 (PMC12264746; doi:10.1093/aobpla/plaf026)
Supplement: plaf026_suppl_Supplementary_Tables_S1 [file plaf026_suppl_supplementary_tables_s1.xls]

## Sheet: Sheet1
MDA content									SOD acativity
mol/g FW									U/g FW
hefeng46	loamy sand	sndy loam		heinong84	loamy sand	sandy loam			hefeng46	loamy sand	sndy loam		heinong84	loamy sand	sandy loam
CK	15.4254	11.2304		CK	13.5937	17.2494			CK	135.2	130.48		CK	85.01	126.21
	13.5501	13.5623			13.5338	12.388				137.2	134.1			85.71	127.31
	10.3974	16.2676			9.1587	13.0129				138.3	129.86			84.79	127.48
LD	18.2555	15.6674		LD	16.7074	19.438			LD	196.1	146.61		LD	120.09	144.03
	18.247	19.4337			19.3806	14.4983				195.3	147.12			120.89	144.97
	18.7825	18.1524			14.6851	14.9581				193.87	148.74			122.32	145.79
MD	23.6067	18.3963		MD	20.6337	19.2288			MD	203.61	251.03		MD	200.96	175.62
	21.3183	18.3961			17.8998	19.7628				204.96	249.6			201.54	174.94
	19.4449	20.2556			21.3293	18.0564				210.63	251.56			201.97	179.63
SD	32.9	25.4939		SD	31.4069	23.558			SD	366.31	312.08		SD	324.06	264.91
	35.62	25.1826			27.952	23.3544				361.27	314.09			326.91	263.93
	33.8826	23.2717			29.9946	21.3469				367.39	311.3			325.56	263.49
GSH content									Pro content
μmol/g FW									μg/g FW
hefeng46	loamy sand	sndy loam		heinong84	loamy sand	sandy loam			hefeng46	loamy sand	sndy loam		heinong84	loamy sand	sandy loam
CK	2.24315	2.45115		CK	2.85415	3.91365			CK	1.17705	4.62855		CK	2.94705	7.63755
	2.11965	2.35365			2.93215	2.10015				2.06205	4.71705			2.77005	5.24805
	2.13265	2.51615			2.93865	2.41215				2.50455	3.47805			2.32755	4.89405
LD	3.04265	3.66015		LD	2.33415	2.97115			LD	5.60205	6.13305		LD	5.51355	9.93855
	3.11415	3.92015			3.42615	2.61365				5.15955	7.28355			4.62855	12.0625
	2.99065	3.38715			3.36115	3.28315				3.30105	6.48705			5.42505	7.28355
MD	4.12	4.16715		MD	6.31	7.66			MD	9.85005	16.3105		MD	9.67305	14.3636
	3.98	4.90165			5.13	6.29				9.49605	15.514			14.629	12.7706
	4.0374	4.72615			5.0981	6.9366				13.3901	11.7971			9.76155	19.408
SD	1.91815	3.29615		SD	4.64	4.14115			SD	20.4701	53.746		SD	60.9145	76.579
	2.17165	2.80215			4.621	4.23215				39.0551	57.1975			54.1001	81.0041
	2.34715	3.22465			3.897	4.38815				28.4351	65.428			47.8165	82.7741
6PGDH acativity									SS-Ⅱ synthesis direction activity
nmol/min/g									mg/g/h
hefeng46	loamy sand	sndy loam		heinong84	loamy sand	sandy loam			hefeng46	loamy sand	sndy loam		heinong84	loamy sand	sandy loam
CK	9.6977	12.9704		CK	7.2793	10.686			CK	14.2242	17.9862		CK	18.1656	22.1415
	9.8028	13.6637			7.988	11.4998				16.9274	17.9169			17.9286	24.5651
	7.1062	8.4641			9.4524	12.4408				16.6909	17.7546			17.8713	24.1039
LD	7.4207	6.1296		LD	7.2187	16.5026			LD	9.6875	19.0821		LD	16.8082	17.6745
	6.5121	6.6765			7.1401	11.0782				11.7969	18.5295			16.607	18.2694
	5.1259	5.781			8.0023	16.4805				10.6813	15.4692			14.0889	16.4946
MD	13.8229	7.9352		MD	9.7676	4.9645			MD	6.0055	7.3938		MD	7.9013	8.5081
	12.4486	7.6674			10.2898	4.8506				8.6815	8.3912			8.3925	10.2312
	12.1291	3.4561			8.9082	4.5261				7.5019	8.3869			6.5638	8.9111
SD	8.8377	14.4532		SD	11.7975	4.8434			SD	5.9027	5.1009		SD	5.3321	6.5501
	8.9567	19.6395			10.4818	4.1105				4.0466	5.8605			5.695	7.1211
	7.3972	19.8755			6.2144	4.9157				4.6394	5.7705			4.4361	7.2601
SS-Ⅰdecomposition direction activity									NR acativity
ug/min/gFW									nmol/h/gFW
hefeng46	loamy sand	sndy loam		heinong84	loamy sand	sandy loam			hefeng46	loamy sand	sndy loam		heinong84	loamy sand	sandy loam
CK	147.792	169.897		CK	273.916	446.235			CK	39.299	31.6983		CK	88.0128	52.6853
	122.156	190.725			301.19	522.156				39.4718	32.0438			92.1587	51.1268
	96.7171	137.987			326.276	391.322				38.4353	41.0265			89.5675	51.2249
LD	731.939	649.951		LD	370.699	687.27			LD	37.5716	29.1071		LD	86.5028	52.3515
	771.613	668.448			418.81	604.589				39.1263	33.7712			87.8977	49.394
	717.267	506.589			396.595	630.35				34.9804	35.8442			89.2926	46.0363
MD	988.836	2344.55		MD	1508.62	1313.94			MD	24.4431	22.5429		MD	19.088	19.2996
	1134.97	2076.38			1678.99	1323.78				21.6792	28.2434			23.0611	19.2337
	1097	2292.92			1588.74	1020.59				30.1436	25.134			17.5333	22.0127
SD	304.724	769.859		SD	725.204	570.737			SD	14.4239	13.7329		SD	17.3606	19.4335
	303.146	781.819			697.201	547.639				14.5966	13.3874			18.397	14.0784
	265.735	780.251			668.586	442.726				14.9421	13.9057			16.1513	14.4239
GS acativity
U/g FW
hefeng46	loamy sand	sndy loam		heinong84	loamy sand	sandy loam
CK	66.267	79.587		CK	87.246	72.927
	91.242	83.25			82.917	81.252
	69.93	90.243			79.254	89.244
LD	94.239	73.926		LD	85.581	84.915
	80.586	76.923			84.249	86.913
	82.917	107.226			96.237	92.574
MD	109.224	83.916		MD	88.578	89.244
	99.234	79.254			103.23	77.256
	89.91	95.238			107.226	90.909
SD	120.546	85.581		SD	135.864	77.256
	123.21	131.202			148.185	94.572
	128.538	98.901			138.528	99.9
